# Supplementary material for: ﻿Taxonomic and molecular characterization of Pseudosteringophorusprofundis sp. nov. (Digenea, Fellodistomidae), a parasite of Macrourusholotrachys Günther, 1878 (Gadiformes, Macrouridae) from the deep sea southeastern Pacific Ocean
Source: Zookeys. 2024 Dec 31;1221:435–47. doi: 10.3897/zookeys.1221.135086 (PMC11707522; doi:10.3897/zookeys.1221.135086)
Supplement: XML Treatment for Pseudosteringophorus profundis [file zookeys.1221.135086-treatment1.xml]

<!DOCTYPE tp:taxon-treatment
  PUBLIC "-//TaxonX//DTD Taxonomic Treatment Publishing DTD v0 20100105//EN" "tax-treatment-NSO.dtd">
<tp:taxon-treatment xmlns:tp="http://www.plazi.org/taxpub"><tp:treatment-meta><kwd-group><label>Taxon classification</label><kwd>
                <named-content content-type="kingdom">Animalia</named-content>
              </kwd><kwd>
                <named-content content-type="order">Strigeidida</named-content>
              </kwd><kwd>
                <named-content content-type="family">Fellodistomidae</named-content>
              </kwd></kwd-group><mixed-citation publication-type="journal"><person-group><name><surname>Oliva</surname><given-names>Marcelo E.</given-names></name><name><surname>Sepúlveda</surname><given-names>Fabiola A.</given-names></name><name><surname>Escribano</surname><given-names>Rubén</given-names></name><name><surname>Ñacari</surname><given-names>Luis A.</given-names></name></person-group><article-title>﻿Taxonomic and molecular characterization of <italic><tp:taxon-name><tp:taxon-name-part taxon-name-part-type="genus" reg="Pseudosteringophorus">Pseudosteringophorus</tp:taxon-name-part><tp:taxon-name-part taxon-name-part-type="species" reg="profundis">profundis</tp:taxon-name-part></tp:taxon-name></italic> sp. nov. (<tp:taxon-name><tp:taxon-name-part taxon-name-part-type="subclass">Digenea</tp:taxon-name-part></tp:taxon-name>, <tp:taxon-name><tp:taxon-name-part taxon-name-part-type="family">Fellodistomidae</tp:taxon-name-part></tp:taxon-name>), a parasite of <italic><tp:taxon-name><tp:taxon-name-part taxon-name-part-type="genus" reg="Macrourus">Macrourus</tp:taxon-name-part><tp:taxon-name-part taxon-name-part-type="species" reg="holotrachys">holotrachys</tp:taxon-name-part></tp:taxon-name></italic> Günther, 1878 (<tp:taxon-name><tp:taxon-name-part taxon-name-part-type="order">Gadiformes</tp:taxon-name-part></tp:taxon-name>, <tp:taxon-name><tp:taxon-name-part taxon-name-part-type="family">Macrouridae</tp:taxon-name-part></tp:taxon-name>) from the deep sea southeastern Pacific Ocean</article-title><source>Zookeys</source><day>31</day><month>12</month><year>2024</year><volume>1221</volume><fpage>435</fpage><lpage>447</lpage><pub-id pub-id-type="doi">10.3897/zookeys.1221.135086</pub-id></mixed-citation></tp:treatment-meta><tp:nomenclature><label>﻿</label><tp:taxon-name>
              <object-id xmlns:xlink="http://www.w3.org/1999/xlink" content-type="arpha" xlink:type="simple">A9380EFF-5DE7-562D-8DF2-5461ED8580A2</object-id>
              <tp:taxon-name-part taxon-name-part-type="genus" reg="Pseudosteringophorus">Pseudosteringophorus</tp:taxon-name-part>
              <tp:taxon-name-part taxon-name-part-type="species" reg="profundis">profundis</tp:taxon-name-part>
              <object-id xmlns:xlink="http://www.w3.org/1999/xlink" content-type="zoobank" xlink:type="simple">https://zoobank.org/BCBF8A63-920C-4795-849D-A1F20E7A99B1</object-id>
            </tp:taxon-name><tp:taxon-status xmlns:xlink="http://www.w3.org/1999/xlink" xlink:type="simple">sp. nov.</tp:taxon-status><xref ref-type="fig" rid="F1">Fig. 1A, B</xref></tp:nomenclature><tp:treatment-sec sec-type="host" id="SECID0ETDAE"><title>Host.</title><p><italic><tp:taxon-name><tp:taxon-name-part taxon-name-part-type="genus" reg="Macrourus">Macrourus</tp:taxon-name-part><tp:taxon-name-part taxon-name-part-type="species" reg="holotrachys">holotrachys</tp:taxon-name-part></tp:taxon-name></italic> Günther, 1878 (<tp:taxon-name><tp:taxon-name-part taxon-name-part-type="order">Gadiformes</tp:taxon-name-part></tp:taxon-name>: <tp:taxon-name><tp:taxon-name-part taxon-name-part-type="family">Macrouridae</tp:taxon-name-part></tp:taxon-name>).</p></tp:treatment-sec><tp:treatment-sec sec-type="Site of infection" id="SECID0EOEAE"><title>Site of infection.</title><p>Gallbladder.</p></tp:treatment-sec><tp:treatment-sec sec-type="type locality" id="SECID0ETEAE"><title>Type locality.</title><p>northern Chile (≈ <named-content xmlns:xlink="http://www.w3.org/1999/xlink" content-type="dwc:verbatimCoordinates" xlink:type="simple"><named-content content-type="geo-json" specific-use="{&#34;type&#34;:&#34;Point&#34;,&#34;coordinates&#34;:[-70.666667,-22.500000]}" id="NCID0E3EAE" xlink:type="simple">22°30'S, 70°40'W</named-content></named-content>), at depth ranging from 1000 to 2000 m.</p></tp:treatment-sec><tp:treatment-sec sec-type="Prevalence" id="SECID0EBFAE"><title>Prevalence.</title><p>21 of 36 (39%).</p></tp:treatment-sec><tp:treatment-sec sec-type="Intensity" id="SECID0EGFAE"><title>Intensity.</title><p>1–333 (17).</p></tp:treatment-sec><tp:treatment-sec sec-type="material" id="SECID0ELFAE"><title>Material examined.</title><p>• <bold><italic>Holotype</italic></bold>: (MPM coll. no. 25292) and two <bold><italic>paratypes</italic></bold> (MPM coll. no. 25293) in the Meguro Parasitological Museum, Tokyo, Japan (MPM) • Three <bold><italic>paratypes</italic></bold> (MNHNCL PLAT-15073-15075) in the Museo Nacional de Historia Natural, Santiago, Chile • Three <bold><italic>paratypes</italic></bold> (MUSM-HEL 5480) in the Museo de Historia Natural, Universidad Nacional Mayor de San Marcos, Lima, Peru (MHN-UNMSM).</p></tp:treatment-sec><tp:treatment-sec sec-type="Representative DNA sequences" id="SECID0E4FAE"><title>Representative DNA sequences.</title><p>GenBank accession number, 28S rDNA (<ext-link xmlns:xlink="http://www.w3.org/1999/xlink" ext-link-type="gen" xlink:href="PQ109082" xlink:type="simple">PQ109082</ext-link>– <ext-link xmlns:xlink="http://www.w3.org/1999/xlink" ext-link-type="gen" xlink:href="PQ109083" xlink:type="simple">PQ109083</ext-link>) and <italic><abbrev xmlns:xlink="http://www.w3.org/1999/xlink" xlink:title="mitochondrial cytochrome c oxidase 1 gene" id="ABBRID0EOGAE" xlink:type="simple">cox1</abbrev></italic> mDNA (<ext-link xmlns:xlink="http://www.w3.org/1999/xlink" ext-link-type="gen" xlink:href="PQ110033" xlink:type="simple">PQ110033</ext-link>–<ext-link xmlns:xlink="http://www.w3.org/1999/xlink" ext-link-type="gen" xlink:href="PQ110034" xlink:type="simple">PQ110034</ext-link>).</p></tp:treatment-sec><tp:treatment-sec sec-type="Differential diagnosis" id="SECID0E3GAE"><title>Differential diagnosis.</title><p>The new species belongs to the family <tp:taxon-name><tp:taxon-name-part taxon-name-part-type="family">Fellodistomidae</tp:taxon-name-part></tp:taxon-name>, a large family of marine fish digeneans characterized by restricted fields of vitelline follicles (<xref ref-type="bibr" rid="B2">Bray 2002</xref>). The new species <italic><tp:taxon-name><tp:taxon-name-part taxon-name-part-type="genus" reg="Pseudosteringophorus">Pseudosteringophorus</tp:taxon-name-part><tp:taxon-name-part taxon-name-part-type="species" reg="profundis">profundis</tp:taxon-name-part></tp:taxon-name></italic> was assigned to the genus <italic><tp:taxon-name><tp:taxon-name-part taxon-name-part-type="genus" reg="Pseudosteringophorus">Pseudosteringophorus</tp:taxon-name-part></tp:taxon-name></italic> based on morphological characteristics typical of the genus, including a fusiform body, intestinal bifurcation in mid-forebody, caeca reaching ventral suckers, internal vesicle seminal bipartite, ovary dextrodorsal and entire, Y-shaped excretory vesicle, and eggs without spines (<xref ref-type="bibr" rid="B2">Bray 2002</xref>). Until now, the genus was monotypic, with <italic><tp:taxon-name><tp:taxon-name-part taxon-name-part-type="genus" reg="Pseudosteringophorus">Pseudosteringophorus</tp:taxon-name-part><tp:taxon-name-part taxon-name-part-type="species" reg="hoplognathi">hoplognathi</tp:taxon-name-part></tp:taxon-name></italic> Yamaguti, 1940, from the intestine of <italic><tp:taxon-name><tp:taxon-name-part taxon-name-part-type="genus" reg="Oplegnathus">Oplegnathus</tp:taxon-name-part><tp:taxon-name-part taxon-name-part-type="species" reg="punctatus">punctatus</tp:taxon-name-part></tp:taxon-name></italic> (Temminck &amp; Schlegel, 1844) from Hamazima, Japan, being the only recorded species. <xref ref-type="bibr" rid="B19">Machida et al. (2007)</xref> later examined <italic><tp:taxon-name><tp:taxon-name-part taxon-name-part-type="genus" reg="Pseudosteringophorus">P.</tp:taxon-name-part><tp:taxon-name-part taxon-name-part-type="species" reg="hoplognathi">hoplognathi</tp:taxon-name-part></tp:taxon-name></italic> from the intestine of <italic><tp:taxon-name><tp:taxon-name-part taxon-name-part-type="genus" reg="Oplegnathus">Oplegnathus</tp:taxon-name-part><tp:taxon-name-part taxon-name-part-type="species" reg="fasciatus">fasciatus</tp:taxon-name-part></tp:taxon-name></italic> (Temminck &amp; Schlegel, 1844) at the Tokyo Wholesale Market (NSMT-PI 798), which are larger than Yamaguti´s specimens and divided into two groups (large and small specimens) (Table <xref ref-type="table" rid="T1">1</xref>). <italic><tp:taxon-name><tp:taxon-name-part taxon-name-part-type="genus" reg="Pseudosteringophorus">Pseudosteringophorus</tp:taxon-name-part><tp:taxon-name-part taxon-name-part-type="species" reg="profundis">profundis</tp:taxon-name-part></tp:taxon-name></italic> sp. nov. differs from both Yamaguti’s and Machida’s specimens of <italic><tp:taxon-name><tp:taxon-name-part taxon-name-part-type="genus" reg="Pseudosteringophorus">P.</tp:taxon-name-part><tp:taxon-name-part taxon-name-part-type="species" reg="hoplognathi">hoplognathi</tp:taxon-name-part></tp:taxon-name></italic> by: (1) ovary overlapping the right testes and close to the anterior margin of ventral sucker, whereas in <italic><tp:taxon-name><tp:taxon-name-part taxon-name-part-type="genus" reg="Pseudosteringophorus">P.</tp:taxon-name-part><tp:taxon-name-part taxon-name-part-type="species" reg="hoplognathi">hoplognathi</tp:taxon-name-part></tp:taxon-name></italic> the ovary is pretesticular; (2) testes are asymmetrical, behind and partly overlapping the ventral sucker, while in <italic><tp:taxon-name><tp:taxon-name-part taxon-name-part-type="genus" reg="Pseudosteringophorus">P.</tp:taxon-name-part><tp:taxon-name-part taxon-name-part-type="species" reg="hoplognathi">hoplognathi</tp:taxon-name-part></tp:taxon-name></italic>, they are symmetrical and situated in the anterior hindbody; and (3) egg size is larger (35–50 × 21–30 µm) compared to <italic><tp:taxon-name><tp:taxon-name-part taxon-name-part-type="genus" reg="Pseudosteringophorus">P.</tp:taxon-name-part><tp:taxon-name-part taxon-name-part-type="species" reg="hoplognathi">hoplognathi</tp:taxon-name-part></tp:taxon-name></italic> (27–34 × 15–20 µm in <xref ref-type="bibr" rid="B45">Yamaguti (1940)</xref>, and 21–26 × 13–16 µm in <xref ref-type="bibr" rid="B19">Machida et al. (2007)</xref> (Table <xref ref-type="table" rid="T1">1</xref>). The site of infection also differs: the intestine for <italic><tp:taxon-name><tp:taxon-name-part taxon-name-part-type="genus" reg="Pseudosteringophorus">P.</tp:taxon-name-part><tp:taxon-name-part taxon-name-part-type="species" reg="hoplognathi">hoplognathi</tp:taxon-name-part></tp:taxon-name></italic> but gall bladder for the new species. In addition, the new species is a parasite of a deep-sea gadiform whereas <italic><tp:taxon-name><tp:taxon-name-part taxon-name-part-type="genus" reg="Pseudosteringophorus">P.</tp:taxon-name-part><tp:taxon-name-part taxon-name-part-type="species" reg="hoplognathi">hoplognathi</tp:taxon-name-part></tp:taxon-name></italic> parasitizes a shallow-water centrarchiform.</p><table-wrap id="T1" position="float" orientation="portrait"><label>Table 1.</label><caption><p>Morphometric data comparisons of <italic><tp:taxon-name><tp:taxon-name-part taxon-name-part-type="genus" reg="Pseudosteringophorus">Pseudosteringophorus</tp:taxon-name-part><tp:taxon-name-part taxon-name-part-type="species" reg="hoplognathi">hoplognathi</tp:taxon-name-part></tp:taxon-name></italic> and our specimens of <italic><tp:taxon-name><tp:taxon-name-part taxon-name-part-type="genus" reg="Pseudosteringophorus">P.</tp:taxon-name-part><tp:taxon-name-part taxon-name-part-type="species" reg="profundis">profundis</tp:taxon-name-part></tp:taxon-name></italic> sp. nov. Measurements are shown in μm with the mean followed by the range (when available).</p></caption><table id="TID0ELHBG" rules="all"><tbody><tr><th rowspan="1" colspan="1"/><th rowspan="1" colspan="1">
                      <italic>
                        <tp:taxon-name><tp:taxon-name-part taxon-name-part-type="genus" reg="Pseudosteringophorus">Pseudosteringophorus</tp:taxon-name-part><tp:taxon-name-part taxon-name-part-type="species" reg="hoplognathi">hoplognathi</tp:taxon-name-part></tp:taxon-name>
                      </italic>
                    </th><th rowspan="1" colspan="1">
                      <italic>
                        <tp:taxon-name><tp:taxon-name-part taxon-name-part-type="genus" reg="Pseudosteringophorus">Pseudosteringophorus</tp:taxon-name-part><tp:taxon-name-part taxon-name-part-type="species" reg="hoplognathi">hoplognathi</tp:taxon-name-part></tp:taxon-name>
                      </italic>
                    </th><th rowspan="1" colspan="1">
                      <italic>
                        <tp:taxon-name><tp:taxon-name-part taxon-name-part-type="genus" reg="Pseudosteringophorus">Pseudosteringophorus</tp:taxon-name-part><tp:taxon-name-part taxon-name-part-type="species" reg="hoplognathi">hoplognathi</tp:taxon-name-part></tp:taxon-name>
                      </italic>
                    </th><th rowspan="1" colspan="1"><italic><tp:taxon-name><tp:taxon-name-part taxon-name-part-type="genus" reg="Pseudosteringophorus">Pseudosteringophorus</tp:taxon-name-part><tp:taxon-name-part taxon-name-part-type="species" reg="profundis">profundis</tp:taxon-name-part></tp:taxon-name></italic> sp. nov.</th></tr><tr><td rowspan="1" colspan="1">Definitive host</td><td rowspan="1" colspan="1">
                      <italic>
                        <tp:taxon-name><tp:taxon-name-part taxon-name-part-type="genus" reg="Oplegnathus">Oplegnathus</tp:taxon-name-part><tp:taxon-name-part taxon-name-part-type="species" reg="punctatus">punctatus</tp:taxon-name-part></tp:taxon-name>
                      </italic>
                    </td><td rowspan="1" colspan="1">
                      <italic>
                        <tp:taxon-name><tp:taxon-name-part taxon-name-part-type="genus" reg="Oplegnathus">Oplegnathus</tp:taxon-name-part><tp:taxon-name-part taxon-name-part-type="species" reg="fasciatus">fasciatus</tp:taxon-name-part></tp:taxon-name>
                      </italic>
                    </td><td rowspan="1" colspan="1">
                      <italic>
                        <tp:taxon-name><tp:taxon-name-part taxon-name-part-type="genus" reg="Oplegnathus">Oplegnathus</tp:taxon-name-part><tp:taxon-name-part taxon-name-part-type="species" reg="fasciatus">fasciatus</tp:taxon-name-part></tp:taxon-name>
                      </italic>
                    </td><td rowspan="1" colspan="1">
                      <italic>
                        <tp:taxon-name><tp:taxon-name-part taxon-name-part-type="genus" reg="Macrourus">Macrourus</tp:taxon-name-part><tp:taxon-name-part taxon-name-part-type="species" reg="holotrachys">holotrachys</tp:taxon-name-part></tp:taxon-name>
                      </italic>
                    </td></tr><tr><td rowspan="1" colspan="1">Author</td><td rowspan="1" colspan="1">
                      <xref ref-type="bibr" rid="B45">Yamaguti 1940</xref>
                    </td><td rowspan="1" colspan="1"><xref ref-type="bibr" rid="B19">Machida et al. 2007</xref>*</td><td rowspan="1" colspan="1"><xref ref-type="bibr" rid="B19">Machida et al. 2007</xref>*</td><td rowspan="1" colspan="1">This study</td></tr><tr><td rowspan="1" colspan="1">Specimens examined</td><td rowspan="1" colspan="1"/><td rowspan="1" colspan="1">10</td><td rowspan="1" colspan="1">4</td><td rowspan="1" colspan="1">11</td></tr><tr><td rowspan="1" colspan="1">Body length</td><td rowspan="1" colspan="1">1100–1800</td><td rowspan="1" colspan="1">2330–2880</td><td rowspan="1" colspan="1">2020–2380</td><td rowspan="1" colspan="1">1313–2120 (1747)</td></tr><tr><td rowspan="1" colspan="1">Body width</td><td rowspan="1" colspan="1">300–480</td><td rowspan="1" colspan="1">1150–1430</td><td rowspan="1" colspan="1">670–780</td><td rowspan="1" colspan="1">673–1030 (873)</td></tr><tr><td rowspan="1" colspan="1">Ratio body length:width</td><td rowspan="1" colspan="1"/><td rowspan="1" colspan="1">2</td><td rowspan="1" colspan="1">3.0–3.1</td><td rowspan="1" colspan="1">1.7–2.3 (2.0)</td></tr><tr><td rowspan="1" colspan="1">Oral sucker length</td><td rowspan="1" colspan="1">160–280</td><td rowspan="1" colspan="1">340–450</td><td rowspan="1" colspan="1">210–240</td><td rowspan="1" colspan="1">269–413 (335)</td></tr><tr><td rowspan="1" colspan="1">Oral sucker width</td><td rowspan="1" colspan="1">100–200</td><td rowspan="1" colspan="1">340–420</td><td rowspan="1" colspan="1">160–210</td><td rowspan="1" colspan="1">299–395 (346)</td></tr><tr><td rowspan="1" colspan="1">Pharynx length</td><td rowspan="1" colspan="1">39–60</td><td rowspan="1" colspan="1"/><td rowspan="1" colspan="1"/><td rowspan="1" colspan="1">112–211 (147)</td></tr><tr><td rowspan="1" colspan="1">Pharynx width</td><td rowspan="1" colspan="1">45–54</td><td rowspan="1" colspan="1"/><td rowspan="1" colspan="1"/><td rowspan="1" colspan="1">145–192 (167)</td></tr><tr><td rowspan="1" colspan="1">Esophagus length</td><td rowspan="1" colspan="1">60–150</td><td rowspan="1" colspan="1"/><td rowspan="1" colspan="1"/><td rowspan="1" colspan="1">32–32 (32)</td></tr><tr><td rowspan="1" colspan="1">Ventral sucker length</td><td rowspan="1" colspan="1"/><td rowspan="1" colspan="1">490–690</td><td rowspan="1" colspan="1">260–340</td><td rowspan="1" colspan="1">358–561 (456)</td></tr><tr><td rowspan="1" colspan="1">Ventral sucker width</td><td rowspan="1" colspan="1">175–310</td><td rowspan="1" colspan="1">680–900</td><td rowspan="1" colspan="1">280–370</td><td rowspan="1" colspan="1">377–622 (468)</td></tr><tr><td rowspan="1" colspan="1">ratio oral sucker/ ventral sucker</td><td rowspan="1" colspan="1">0.65–0.67</td><td rowspan="1" colspan="1">1: 1.8–2.4</td><td rowspan="1" colspan="1">1:1.6–1.8</td><td rowspan="1" colspan="1">1.1–1.8 (1.4)</td></tr><tr><td rowspan="1" colspan="1">Forebody length</td><td rowspan="1" colspan="1"/><td rowspan="1" colspan="1"/><td rowspan="1" colspan="1"/><td rowspan="1" colspan="1">623–947 (820)</td></tr><tr><td rowspan="1" colspan="1">Forebody (%) of body length</td><td rowspan="1" colspan="1"/><td rowspan="1" colspan="1">48–54</td><td rowspan="1" colspan="1">43–52</td><td rowspan="1" colspan="1">41.8–53.5 (47.3)</td></tr><tr><td rowspan="1" colspan="1">Hindbody length</td><td rowspan="1" colspan="1"/><td rowspan="1" colspan="1"/><td rowspan="1" colspan="1"/><td rowspan="1" colspan="1">250–724 (481)</td></tr><tr><td rowspan="1" colspan="1">Hindbody (%) of body length</td><td rowspan="1" colspan="1"/><td rowspan="1" colspan="1"/><td rowspan="1" colspan="1"/><td rowspan="1" colspan="1">18.0–34.3 (27.0)</td></tr><tr><td rowspan="1" colspan="1">Right testes length</td><td rowspan="1" colspan="1"/><td rowspan="1" colspan="1">280–340</td><td rowspan="1" colspan="1">200–290</td><td rowspan="1" colspan="1">218–389 (320)</td></tr><tr><td rowspan="1" colspan="1">Right testes width</td><td rowspan="1" colspan="1"/><td rowspan="1" colspan="1">200–280</td><td rowspan="1" colspan="1">170–240</td><td rowspan="1" colspan="1">129–307 (237)</td></tr><tr><td rowspan="1" colspan="1">Left testes length</td><td rowspan="1" colspan="1"/><td rowspan="1" colspan="1">250–320</td><td rowspan="1" colspan="1">210–260</td><td rowspan="1" colspan="1">205–432 (319)</td></tr><tr><td rowspan="1" colspan="1">Left testes width</td><td rowspan="1" colspan="1"/><td rowspan="1" colspan="1">180–240</td><td rowspan="1" colspan="1">170–210</td><td rowspan="1" colspan="1">108–338 (236)</td></tr><tr><td rowspan="1" colspan="1">Testes length (average)</td><td rowspan="1" colspan="1">110–160</td><td rowspan="1" colspan="1">265–330</td><td rowspan="1" colspan="1">205–275</td><td rowspan="1" colspan="1">220.5–410.5 (319.7)</td></tr><tr><td rowspan="1" colspan="1">Testes width (average)</td><td rowspan="1" colspan="1">90–140</td><td rowspan="1" colspan="1">190–260</td><td rowspan="1" colspan="1">170–225</td><td rowspan="1" colspan="1">122.5–322.5 (236.5)</td></tr><tr><td rowspan="1" colspan="1">Cirrus pouch length</td><td rowspan="1" colspan="1">250–360</td><td rowspan="1" colspan="1">660–740</td><td rowspan="1" colspan="1">520–570</td><td rowspan="1" colspan="1">365–617 (522)</td></tr><tr><td rowspan="1" colspan="1">Cirrus pouch width</td><td rowspan="1" colspan="1">70–135</td><td rowspan="1" colspan="1">240–290</td><td rowspan="1" colspan="1">180–200</td><td rowspan="1" colspan="1">78–169 (135)</td></tr><tr><td rowspan="1" colspan="1">Posterior seminal vesicle length</td><td rowspan="1" colspan="1">45–60</td><td rowspan="1" colspan="1"/><td rowspan="1" colspan="1"/><td rowspan="1" colspan="1">72–136 (109)</td></tr><tr><td rowspan="1" colspan="1">Posterior seminal vesicle width</td><td rowspan="1" colspan="1">24–48</td><td rowspan="1" colspan="1"/><td rowspan="1" colspan="1"/><td rowspan="1" colspan="1">58–122 (90)</td></tr><tr><td rowspan="1" colspan="1">Anterior seminal vesicle length</td><td rowspan="1" colspan="1">50–105</td><td rowspan="1" colspan="1"/><td rowspan="1" colspan="1"/><td rowspan="1" colspan="1">39–79 (52)</td></tr><tr><td rowspan="1" colspan="1">Anterior seminal vesicle width</td><td rowspan="1" colspan="1">24–60</td><td rowspan="1" colspan="1"/><td rowspan="1" colspan="1"/><td rowspan="1" colspan="1">30–75 (49)</td></tr><tr><td rowspan="1" colspan="1">Ovary length</td><td rowspan="1" colspan="1">100–150</td><td rowspan="1" colspan="1">230–320</td><td rowspan="1" colspan="1">180–240</td><td rowspan="1" colspan="1">105–197 (155)</td></tr><tr><td rowspan="1" colspan="1">Ovary width</td><td rowspan="1" colspan="1">70–95</td><td rowspan="1" colspan="1">150–200</td><td rowspan="1" colspan="1">90–190</td><td rowspan="1" colspan="1">82–221 (134)</td></tr><tr><td rowspan="1" colspan="1">Eggs length</td><td rowspan="1" colspan="1">27–34</td><td rowspan="1" colspan="1">21–24</td><td rowspan="1" colspan="1">23–26</td><td rowspan="1" colspan="1">34.6–49.5 (45.2)</td></tr><tr><td rowspan="1" colspan="1">Eggs width</td><td rowspan="1" colspan="1">15–20</td><td rowspan="1" colspan="1">15–16</td><td rowspan="1" colspan="1">13–16</td><td rowspan="1" colspan="1">21.4–29.6 (25.8)</td></tr></tbody></table><table-wrap-foot><fn><p>* Measurements of larger and smaller specimens of <xref ref-type="bibr" rid="B19">Machida et al. (2007)</xref>, respectively.</p></fn></table-wrap-foot></table-wrap></tp:treatment-sec><tp:treatment-sec sec-type="description" id="SECID0EZCAG"><title>Description.</title><p>(Based on 11 stained whole-mounts, Table <xref ref-type="table" rid="T1">1</xref>, Fig. <xref ref-type="fig" rid="F1">1A, B</xref>) Body fusiform, more pointed at posterior than at extremity anterior, 1313–2120 (1747) in length, with maximum breadth of 673–1030 (873) at ventral sucker level. Oral sucker subterminal, rounded, with ventral concavity in lateral view, 269–413 (335) × 299–395 (346). Ventral sucker bowl-shaped, 358–561 (456) × 377–622 (468), near mid-body. Sucker ratio 1.1–1.8 (1.4). Forebody 41.8–53.5 (47.3) % of body length. Prepharynx very short. Pharynx subglobular, 112–211 (147) × 145–192 (167). Esophagus indistinct bifurcates to form intestinal caeca in mid-forebody. Caeca blind, ending at mid-acetabular level.</p><fig id="F1" position="float" orientation="portrait"><object-id xmlns:xlink="http://www.w3.org/1999/xlink" content-type="doi" xlink:type="simple">10.3897/zookeys.1221.135086.figure1</object-id><object-id xmlns:xlink="http://www.w3.org/1999/xlink" content-type="arpha" xlink:type="simple">5596278E-50B3-559E-BFAA-C39488023CC9</object-id><label>Figure 1.</label><caption><p><italic><tp:taxon-name><tp:taxon-name-part taxon-name-part-type="genus" reg="Pseudosteringophorus">Pseudosteringophorus</tp:taxon-name-part><tp:taxon-name-part taxon-name-part-type="species" reg="profundis">profundis</tp:taxon-name-part></tp:taxon-name></italic> sp. nov. <bold>A</bold> holotype, ventral view <bold>B</bold> terminal genitalia, ventral view. Abbreviations: gc: glandular cells; pc: prostate cells; pp: pars prostatica; sv: seminal vesicle; ed: ejaculatory duct; gp: genital pore; ga: atrium genital; sp: spermatophore; me: metaterm; eg: eggs.</p></caption><graphic xmlns:xlink="http://www.w3.org/1999/xlink" xlink:href="zookeys-1221-435_article-135086__-g001.jpg" position="float" orientation="portrait" xlink:type="simple" id="oo_1210755.jpg"><uri content-type="original_file" xlink:type="simple">https://binary.pensoft.net/fig/1210755</uri></graphic></fig><p>Testes two, ovoid asymmetrical, one on each body side, posterior to and partly overlapping ventral sucker; right testis 218–389 (320) × 129–307 (237) and left testis 205–432 (319) × 108–338 (236). Cirrus sac elliptical, with anterior end turned sinistral toward genital atrium, with thick wall of inner circular and outer longitudinal muscle fibers, extending to obliquely just inside of right caecum with posterior end passing dorsal to anterior border of ventral sucker, containing seminal vesicle, pars prostatica and short ejaculatory duct opening into genital atrium. Seminal vesicle internal, thin-walled, bipartite, constricted into unequal chambers; anterior chamber 72–136 (109) × 58–122 (90); posterior chamber 39–79 (52) × 30–75 (49). Pars prostatica long, cylindrical surrounded by prostatic cells. Genital pore in left submedian line at anterior part of middle third of body, just ventral and opening to left caecum. Genital atrium wide, muscular. Spermatophore detected attached to genital atrium in several individuals.</p><p>Ovary ovoid to spherical, 105–197 (155) × 82–221 (134), dextrodorsal to ventral sucker, near or overlapping right testes. Proximal region of uterus forms uterine seminal receptacle. Mehlis’ gland and Laurer’s canal not observed. Uterus occupies most of post-testicular region, ascends anteriorly between testes, or dorsally to right testis. Metraterm thin-walled, indistinct. Eggs numerous, elongated and oval, operculate, tanned, thick-shelled, 34.6–49.5 (45.2) × 21.4–29.6 (25.8). Vitellarium follicular; follicles numerous, small, closely massed in two fields; fields lie immediately lateral to anterior half of each caecum, between pharynx level and ovarian to anterior border testicular level. Excretory vesicle Y-shaped; branching point obscured by eggs; arms reach just pre-bifurcal.</p></tp:treatment-sec><tp:treatment-sec sec-type="etymology" id="SECID0EFEAG"><title>Etymology.</title><p>The name “profundis” of the new species refers to the depth at which their hosts were captured.</p></tp:treatment-sec><ref-list><ref id="B2"><mixed-citation xmlns:xlink="http://www.w3.org/1999/xlink" xlink:type="simple"><person-group><name name-style="western"><surname>Bray</surname><given-names>RA</given-names></name></person-group> (<year>2002</year>) <article-title>Family <tp:taxon-name><tp:taxon-name-part taxon-name-part-type="family">Fellodistomidae</tp:taxon-name-part></tp:taxon-name> Nicoll, 1909.</article-title> In: <person-group><name name-style="western"><surname>Jones</surname><given-names>A</given-names></name><name name-style="western"><surname>Bray</surname><given-names>RA</given-names></name><name name-style="western"><surname>Gibson</surname><given-names>DI</given-names></name></person-group> (<role>Eds</role>) <issue-title>, Keys to the Trematoda Vol.</issue-title><source>1. Wallingford: CABI Publishing and the Natural History Museum</source>, <fpage>261</fpage>–<lpage>293</lpage>. <ext-link xlink:href="10.1079/9780851995472.0261" ext-link-type="doi" xlink:type="simple">https://doi.org/10.1079/9780851995472.0261</ext-link></mixed-citation></ref><ref id="B19"><mixed-citation xmlns:xlink="http://www.w3.org/1999/xlink" xlink:type="simple"><person-group><name name-style="western"><surname>Machida</surname><given-names>M</given-names></name><name name-style="western"><surname>Kamegai</surname><given-names>S</given-names></name><name name-style="western"><surname>Kuramochi</surname><given-names>T</given-names></name></person-group> (<year>2007</year>) <article-title><tp:taxon-name><tp:taxon-name-part taxon-name-part-type="family">Fellodistomidae</tp:taxon-name-part></tp:taxon-name> (<tp:taxon-name><tp:taxon-name-part taxon-name-part-type="class">Trematoda</tp:taxon-name-part></tp:taxon-name>, <tp:taxon-name><tp:taxon-name-part taxon-name-part-type="subclass">Digenea</tp:taxon-name-part></tp:taxon-name>) from deep-sea fishes of Japan. Bulletin of the National Science Museum.</article-title><source>Series A (Zoology)</source><volume>33</volume>: <fpage>93</fpage>–<lpage>103</lpage>.</mixed-citation></ref><ref id="B45"><mixed-citation xmlns:xlink="http://www.w3.org/1999/xlink" xlink:type="simple"><person-group><name name-style="western"><surname>Yamaguti</surname><given-names>S</given-names></name></person-group> (<year>1940</year>) <article-title>Studies on the helminth fauna of Japan. Part 31. Trematodes of fishes, VII.</article-title><source>Journal of Zoology</source><volume>9</volume>: <fpage>35</fpage>–<lpage>108</lpage>.</mixed-citation></ref></ref-list></tp:taxon-treatment>
