# Supplementary material for: ﻿Taxonomic and molecular characterization of Pseudosteringophorusprofundis sp. nov. (Digenea, Fellodistomidae), a parasite of Macrourusholotrachys Günther, 1878 (Gadiformes, Macrouridae) from the deep sea southeastern Pacific Ocean
Source: Zookeys. 2024 Dec 31;1221:435–47. doi: 10.3897/zookeys.1221.135086 (PMC11707522; doi:10.3897/zookeys.1221.135086)
Supplement: Supplementary material 1 — Data on the 28S rDNA sequences used in the phylogenetic analysis [file zookeys-1221-435_article-135086__-s001.xlsx]

## Sheet: Suppl. material 1
Suppl. material 1. Data on the 28S rDNA sequences used in the phylogenetic analysis.
Parasite species	Host	Order	Family	Depth	Locality	Coordenate	GenBank ID	Reference
Coomera brayi	Monodactylus argenteus	Eupercaria incertae sedis	Monodactylidae	Shallow	Australia	27°23’S, 153°26’E	KJ425462	Cribb et al. 2014
Fellodistomum agnotum	Anarhichas lupus	Perciformes	Anarhichadidae	135 m	North Sea		AJ405289	Bray et al. 1999
Fellodistomum fellis	Anarhichas lupus	Perciformes	Anarhichadidae	135 m	North Sea		AJ405290	Bray et al. 1999
Lintonium crowcrofti	Meuschenia freycineti	Tetraodontiformes	Monacanthidae	Shallow	Australia: Stanley, Tasmania	40°45’S, 145°17’E	MZ687079	Cribb et al. 2021
Lintonium currani	Cantherhines pardalis	Tetraodontiformes	Monacanthidae	Shallow	Australia: Ningaloo Reef, Western Australia	21°56’S, 114°7’E	MZ687080	Cribb et al. 2021
Lintonium droneni	Arothron nigropunctatus	Tetraodontiformes	Tetraodontidae	Shallow	Australia: Lizard Island, Queensland	14°40’S, 145°27’E	MZ687081	Cribb et al. 2021
Lintonium kostadinovae	Arothron nigropunctatus	Tetraodontiformes	Tetraodontidae	Shallow	Australia: Heron Island, Queensland	23°26’S, 151°54’E	MZ687082	Cribb et al. 2021
Lintonium madhaviae	Amanses scopas	Tetraodontiformes	Monacanthidae	Shallow	Australia: Heron Island, Queensland	23°26’S, 151°54’E	MZ687083	Cribb et al. 2021
Lintonium pulchrum	Arothron stellatus	Tetraodontiformes	Tetraodontidae	Shallow	Australia: Lizard Island, Queensland	14°40’S, 145°27’E	MZ687084	Cribb et al. 2021
Oceroma praecox	Scorpis lineolata	Centrarchiformes	Kyphosidae	Shallow	Australia	27°23’S, 153°26’E	KJ425464	Cribb et al. 2014
Olssonium turneri	Alepocephalus agassizi	Alepocephaliformes	Alepocephalidae	2441 m	Porcupine Seabight, NE Atlantic	50°0’N, 14°0’W	AJ405288	Bray et al. 1999
Proctoeces choerodoni	Choerodon cyanodus	Eupercaria incertae sedis	Labridae	Shallow	Off Heron Island, Queensland, Australia	23°27’S, 151°55’E	KX671299	Wee et al. 2017
Proctoeces humboldti	Sicyases sanguineus	Gobiesociformes	Gobiesocidae	Shallow	Off Coquimbo, Chile	30°41’S, 71°44’W	KY432604	Oliva et al. 2018
Proctoeces insolitus	Acanthopagrus australis	Eupercaria incertae sedis	Sparidae	Shallow	Australia	27°26’S, 153°24’E; 27°22’S, 153°13’E	KX671300	Wee et al. 2017
Proctoeces maculatus	Sparus aurata	Eupercaria incertae sedis	Sparidae	Shallow	Fish Market, Bizerte Lagoon, Tunisia		KX671302	Wee et al. 2017
Proctoeces major	Monodactylus argenteus	Eupercaria incertae sedis	Monodactylidae	Shallow	Eastern Moreton Bay, Australia	27°26’S, 153°24’E	KX671309	Wee et al. 2017
Proctoeces syciases	Sicyases sanguineus	Gobiesociformes	Gobiesocidae	Shallow	Iquique, Chile	20°12’S, 70°9’W	KT865205	Oliva et al. 2018
Pseudosteringophorus profundis sp. nov.	Macrourus holotrachys	Gadiformes	Macrouridae	1000-2000 m	Off Tocopilla, Chile	22°30’S, 70°40’W	PQ109082	This study
Pseudosteringophorus profundis sp. nov.	Macrourus holotrachys	Gadiformes	Macrouridae	1000-2000 m	Off Tocopilla, Chile	22°30’S, 70°40’W	PQ109083	This study
Steringophorus blackeri	Xenodermichthys copei	Alepocephaliformes	Alepocephalidae	960 m	Goban Spur, NE Atlantic	49°25’N, 12°0’W	AJ405296	Bray et al. 1999
Steringophorus dorsolineatus	Bathypterois dubius	Aulopiformes	Ipnopidae	1541 m	Goban Spur, NE Atlantic	49°25’N, 12°0’W	AJ405291	Bray et al. 1999
Steringophorus furciger	Limanda limanda	Pleuronectiformes	Pleuronectidae	59 m	Off St Abbs, North Sea	55°53’ N, 2°7’W	AJ405292	Bray et al. 1999
Steringophorus haedrichi	Spectrunculus grandis	Ophidiiformes	Ophidiidae	2570 m	Goban Spur, NE Atlantic	49°25’N, 12°0’W	AJ405293	Bray et al. 1999
Steringophorus liparidis	Muraenolepis marmorata	Gadiformes	Muraenolepididae	1316 m	The Ross Sea	75°47 N, 171°53’W	MT872201	Sokolov et al. 2021
Steringophorus margolisi	Spectrunculus grandis	Ophidiiformes	Ophidiidae	1745–1760 m	Rockall Trough, NE Atlantic	57°0’N, 12°0’W	AY222281	Olson et al. 2003
Steringophorus occidentalipacificus	Leuroglossus schmidti	Argentiniformes	Bathylagidae	Deep-sea	Sea of Okhotsk	48°32’N, 145°27’E	MT872202	Sokolov et al. 2021
Steringophorus pritchardae	Alepocephalus rostratus	Alepocephaliformes	Alepocephalidae	1625 m	Goban Spur, NE Atlantic	49°25’N, 12°0’W	AJ405295	Bray et al. 1999
Steringophorus merretti	Cataetyx laticeps	Ophidiiformes	Bythitidae	1645	Goban Spur, NE Atlantic	49°25’N, 12°0’W	AJ405299	Bray and Waeschenbach, 2020
Steringophorus thulini	Coryphaenoides mediterranea	Gadiformes	Macrouridae	1745-1760 m	Rockall Trough, NE Atlantic	57°0’N, 12°0’W	AJ405297	Bray et al. 1999
Steringotrema robertpoulini	Peltorhamphus novaezeelandiae	Pleuronectiformes	Pleuronectidae	Shallow	New Zealand	46.5°S, 170.3°E	MG696894	Perez-Ponce de Leon et al. 2018
Symmetrovesicula chaetodontis	Chaetodon lunula	Acanthuriformes	Chaetodontidae	Shallow	Australia: Ningaloo Reef, Western Australia	21°56’S, 114°7’E	MZ687087	Cribb et al. 2021
Symmetrovesicula gracilis	Chaetodon ornatissimus	Acanthuriformes	Chaetodontidae	Shallow	Australia: Heron Island, Queensland	23°26’S, 151°54’E	MZ687088	Cribb et al. 2021
Tergestia clonacantha	Hyporhamphus regularis ardelio	Beloniformes	Hemiramphidae	Shallow	Eastern Moreton Bay, western Moreton Bay	27°24’S, 153°20’E; 27°22’S, 153°13’E	MF155627	Wee et al. 2017
Tergestia henryi	Pantolabus radiatus	Carangiformes	Carangidae	Shallow	western Moreton Bay, Australia	27°22’S, 153°13’E	MF155628	Wee et al. 2017
Tergestia maryae	Alepes apercna	Carangiformes	Carangidae	Shallow	Western Moreton Bay, Australia	27°22’S, 153°13’E	MF155626	Wee et al. 2017
Prosogonarium angelae *	Euristhmus lepturus	Siluriformes	Plotosidae	Shallow	Australia		AY222285	Olson et al. 2003
* outgroup
Bray RA, Waeschenbach A (2020). Steringophorus merretti n. sp.(Digenea: Fellodistomidae) from the deep-sea fish Cataetyx laticeps Koefoed (Ophidiiformes: Bythitidae) from the Goban Spur, Northeastern Atlantic Ocean. Systematic Parasitology 97: 321-334.
Bray RA, Littlewood DTJ, Herniou, EA, Williams B, Henderson RE (1999). Digenean parasites of deep-sea teleosts: a review and case studies of intrageneric phylogenies. Parasitology 119: S125-S144.
Cribb TH, Martin SB, Diaz PE, Bray RA, Cutmore SC (2021). Eight species of Lintonium Stunkard & Nigrelli, 1930 (Digenea: Fellodistomidae) in Australian tetraodontiform fishes. Systematic Parasitology 98: 595-624.
Cribb TH, Miller TL, Bray RA, Cutmore SC (2014). The sexual adult of Cercaria praecox Walker, 1971 (Digenea: Fellodistomidae), with the proposal of Oceroma ng. Systematic Parasitology 88: 1-10.
Oliva ME, Valdivia IM, Cárdenas L, Muñoz G, Escribano R, George-Nascimento M (2018). A new species of Proctoeces and reinstatement of Proctoeces humboldti George-Nascimento and Quiroga 1983 (Digenea: Fellodistomidae) based on molecular and morphological evidence. Parasitology International 67: 159-169.
Olson PD, Cribb TH, Tkach VV, Bray RA, Littlewood DTJ (2003). Phylogeny and classification of the Digenea (Platyhelminthes: Trematoda). International journal for parasitology 33: 733-755.
Perez-Ponce de Leon G, Anglade T, Randhawa HS (2018). A new species of Steringotrema Odhner, 1911 (Trematoda: Fellodistomidae) from the New Zealand sole Peltorhamphus novaezeelandiae Günther off Kaka point in the Catlins, South Island, New Zealand. Systematic Parasitology 95: 213-222.
Sokolov SG, Shchenkov SV, Gordeev II (2021). A phylogenetic assessment of Pronoprymna spp.(Digenea: Faustulidae) and Pacific and Antarctic representatives of the genus Steringophorus Odhner, 1905 (Digenea: Fellodistomidae), with description of a new species. Journal of Natural History 55: 867-887.
Wee NQX, Cutmore SC, Yong RQY, Cribb TH (2017). Two new and one known species of Tergestia Stossich, 1899 (Trematoda: Fellodistomidae) with novel molecular characterisation for the genus. Systematic Parasitology 94: 861-874.
Wee NQ, Cribb TH, Bray RA, Cutmore SC (2017). Two known and one new species of Proctoeces from Australian teleosts: variable host-specificity for closely related species identified through multi-locus molecular data. Parasitology International 66: 16-26.
