# Supplementary material for: ﻿Taxonomic and molecular characterization of Pseudosteringophorusprofundis sp. nov. (Digenea, Fellodistomidae), a parasite of Macrourusholotrachys Günther, 1878 (Gadiformes, Macrouridae) from the deep sea southeastern Pacific Ocean
Source: Zookeys. 2024 Dec 31;1221:435–47. doi: 10.3897/zookeys.1221.135086 (PMC11707522; doi:10.3897/zookeys.1221.135086)
Supplement: Supplementary material 2 — Pairwise sequence divergences for 28S rDNA sequences of family Fellostomidae [file zookeys-1221-435_article-135086__-s002.xlsx]

## Sheet: Suppl. material 2
	Suppl. material 2. Pairwise sequence divergences for 28S rDNA sequences of family Fellostomidae. The p-distance is shown as a percentage (below the diagonal) and the raw number of bp-pairwise differences above the diagonal.
NI	Species	1	2	3	4	5	6	7	8	9	10	11	12	13	14	15	16	17	18	19	20	21	22	23	24	25	26	27	28	29	30	31	32	33	34
1	PQ109082 Pseudosteringophorus profundis sp. nov.		0	12	32	33	34	35	35	39	39	39	38	30	37	39	40	45	34	62	61	69	66	68	138	128	116	107	130	108	117	130	121	110	126
2	PQ109083 Pseudosteringophorus profundis sp. nov.	0		12	32	33	34	35	35	39	39	39	38	30	37	39	40	45	34	62	61	69	66	68	138	128	116	107	130	108	117	130	121	110	126
3	AJ405291 Steringophorus dorsolineatus	1.60858	1.60858		33	34	36	35	37	40	40	40	40	30	35	37	38	42	32	61	60	67	66	68	138	129	115	107	130	109	113	129	122	111	123
4	AJ405292 Steringophorus furciger	4.28954	4.28954	4.42359		16	20	28	26	28	28	44	30	42	52	56	55	57	51	64	63	69	78	80	145	138	128	116	141	117	128	132	121	116	129
5	AJ405299 Steringophorus merretti	4.42359	4.42359	4.55764	2.14477		17	25	23	18	18	36	25	44	49	53	52	54	51	65	64	69	80	82	150	143	130	122	145	116	120	130	121	116	130
6	AY222281 Steringophorus margolisi	4.55764	4.55764	4.82574	2.68097	2.27882		30	30	31	31	42	31	42	51	55	54	58	51	64	63	70	82	84	147	139	127	117	142	112	126	138	127	120	130
7	AJ405295 Steringophorus pritchardae	4.69169	4.69169	4.69169	3.75335	3.35121	4.02145		12	37	37	38	15	42	49	53	51	54	47	62	61	70	79	81	145	136	124	119	137	114	117	125	120	110	133
8	AJ405296 Steringophorus blackeri	4.69169	4.69169	4.95979	3.48525	3.08311	4.02145	1.60858		35	35	38	9	44	55	59	55	60	53	70	69	74	81	83	149	144	134	123	146	118	125	131	127	116	134
9	AJ405297 Steringophorus thulini	5.22788	5.22788	5.36193	3.75335	2.41287	4.1555	4.95979	4.69169		0	44	37	52	59	59	60	64	55	67	68	70	84	86	154	148	132	124	150	121	124	137	129	124	134
10	MT872201 Steringophorus liparidis	5.22788	5.22788	5.36193	3.75335	2.41287	4.1555	4.95979	4.69169	0		44	37	52	59	59	60	64	55	67	68	70	84	86	154	148	132	124	150	121	124	137	129	124	134
11	AJ405293 Steringophorus haedrichi	5.22788	5.22788	5.36193	5.89812	4.82574	5.63003	5.09383	5.09383	5.89812	5.89812		37	52	57	61	60	62	58	74	73	78	85	87	144	135	123	117	139	109	121	138	131	122	137
12	MT872202 Steringophorus occidentalipacificus	5.09383	5.09383	5.36193	4.02145	3.35121	4.1555	2.01072	1.20643	4.95979	4.95979	4.95979		47	56	62	56	61	56	71	70	77	84	86	148	144	134	124	147	117	126	133	130	116	133
13	MG696894 Steringotrema robertpoulini	4.09277	4.09277	4.09277	5.72988	6.00273	5.72988	5.72988	6.00273	7.09413	7.09413	7.09413	6.41201		33	38	35	38	31	71	70	78	61	63	134	124	115	109	131	109	126	140	130	117	126
14	MZ687083 Lintonium madhaviae	4.95979	4.95979	4.69169	6.97051	6.56836	6.83646	6.56836	7.37265	7.90885	7.90885	7.64075	7.5067	4.50205		10	20	18	20	78	77	83	67	69	136	129	117	106	132	109	116	136	133	115	125
15	MZ687080 Lintonium currani	5.22788	5.22788	4.95979	7.5067	7.10456	7.37265	7.10456	7.90885	7.90885	7.90885	8.17694	8.31099	5.18417	1.34048		25	26	21	80	79	83	72	74	140	133	118	107	134	110	115	133	132	114	126
16	MZ687081 Lintonium droneni	5.36193	5.36193	5.09383	7.37265	6.97051	7.23861	6.83646	7.37265	8.0429	8.0429	8.0429	7.5067	4.7749	2.68097	3.35121		19	23	77	76	83	68	70	140	133	121	111	136	113	119	138	134	119	122
17	MZ687082 Lintonium kostadinovae	6.03217	6.03217	5.63003	7.64075	7.23861	7.7748	7.23861	8.0429	8.57909	8.57909	8.31099	8.17694	5.18417	2.41287	3.48525	2.54692		19	81	80	87	68	69	146	136	125	119	143	121	124	141	138	120	132
18	MZ687079 Lintonium crowcrofti	4.55764	4.55764	4.28954	6.83646	6.83646	6.83646	6.30027	7.10456	7.37265	7.37265	7.7748	7.5067	4.2292	2.68097	2.81501	3.08311	2.54692		72	72	80	69	70	143	132	119	108	134	114	121	142	133	117	128
19	AJ405290 Fellodistomum fellis	8.31099	8.31099	8.17694	8.57909	8.71314	8.57909	8.31099	9.38338	8.98123	8.98123	9.91957	9.51743	9.68622	10.4558	10.7239	10.3217	10.8579	9.65147		2	20	104	106	149	141	123	121	137	118	126	143	140	135	141
20	AJ405289 Fellodistomum agnotum	8.17694	8.17694	8.0429	8.44504	8.57909	8.44504	8.17694	9.24933	9.11528	9.11528	9.78552	9.38338	9.5498	10.3217	10.5898	10.1877	10.7239	9.65147	0.268097		20	103	105	148	140	122	119	136	116	125	142	139	134	140
21	AJ405288 Olssonium turneri	9.27419	9.27419	9.00538	9.27419	9.27419	9.4086	9.4086	9.94624	9.4086	9.4086	10.4839	10.3495	10.6703	11.1559	11.1559	11.1559	11.6935	2.68817	2.68817	10.7527		106	108	148	142	122	121	142	118	127	144	141	134	141
22	MZ687087 Symmetrovesicula chaetodontis	8.84718	8.84718	8.84718	10.4558	10.7239	10.992	10.5898	10.8579	11.2601	11.2601	11.3941	11.2601	8.32196	8.98123	9.65147	9.11528	9.11528	13.941	13.807	9.24933	14.2473		3	153	147	142	131	158	134	130	153	154	140	142
23	MZ687088 Symmetrovesicula gracilis	9.11528	9.11528	9.11528	10.7239	10.992	11.2601	10.8579	11.126	11.5282	11.5282	11.6622	11.5282	8.59482	9.24933	9.91957	9.38338	9.24933	14.2091	14.0751	9.38338	14.5161	0.402145		155	149	143	132	159	136	132	155	156	142	144
24	KX671299 Proctoeces choerodoni	18.4987	18.4987	18.4987	19.437	20.1072	19.7051	19.437	19.9732	20.6434	20.6434	19.3029	19.8391	18.281	18.2306	18.7668	18.7668	19.571	19.9732	19.8391	19.1689	19.8925	20.5094	20.7775		35	46	68	57	66	167	165	174	161	157
25	KX671300 Proctoeces insolitus	17.1812	17.1812	17.3154	18.5235	19.1946	18.6577	18.255	19.3289	19.8658	19.8658	18.1208	19.3289	16.9399	17.3154	17.8523	17.8523	18.255	18.9262	18.7919	17.7181	19.1117	19.7315	20	4.69799		41	68	47	63	164	157	168	155	149
26	KX671302 Proctoeces maculatus	15.5496	15.5496	15.4155	17.1582	17.4263	17.0241	16.622	17.9625	17.6944	17.6944	16.4879	17.9625	15.6889	15.6836	15.8177	16.2198	16.756	16.4879	16.3539	15.9517	16.3978	19.0349	19.1689	6.16622	5.50336		54	39	45	158	146	147	139	146
27	KX671309 Proctoeces major	14.3624	14.3624	14.3624	15.5705	16.3758	15.7047	15.9732	16.5101	16.6443	16.6443	15.7047	16.6443	14.8907	14.2282	14.3624	14.8993	15.9732	16.2416	15.9732	14.4966	16.2853	17.5839	17.7181	9.12752	9.13978	7.24832		63	46	144	138	142	134	139
28	KT865205 Proctoeces syciases	17.4263	17.4263	17.4263	18.9008	19.437	19.0349	18.3646	19.571	20.1072	20.1072	18.6327	19.7051	17.8718	17.6944	17.9625	18.2306	19.1689	18.3646	18.2306	17.9625	19.086	21.1796	21.3137	7.64075	6.30872	5.22788	8.45638		66	169	156	163	153	160
29	KY432604 Proctoeces humboldti	14.5161	14.5161	14.6505	15.7258	15.5914	15.0538	15.3226	15.8602	16.2634	16.2634	14.6505	15.7258	14.9111	14.6505	14.7849	15.1882	16.2634	15.8602	15.5914	15.3226	15.903	18.0108	18.2796	8.87097	8.47914	6.04839	6.19112	8.87097		149	139	146	133	144
30	KJ425462 Coomera brayi	15.7258	15.7258	15.1882	17.2043	16.129	16.9355	15.7258	16.8011	16.6667	16.6667	16.2634	16.9355	17.2367	15.5914	15.457	15.9946	16.6667	16.9355	16.8011	16.2634	17.1159	17.4731	17.7419	22.4462	22.0727	21.2366	19.3809	22.7151	20.0809		149	153	142	169
31	MF155628 Tergestia henryi	17.4263	17.4263	17.2922	17.6944	17.4263	18.4987	16.756	17.5603	18.3646	18.3646	18.4987	17.8284	19.0996	18.2306	17.8284	18.4987	18.9008	19.1689	19.0349	19.0349	19.3548	20.5094	20.7775	22.118	21.0738	19.571	18.5235	20.9115	18.6828	20.0269		67	55	168
32	MF155627 Tergestia clonacantha	16.2634	16.2634	16.3978	16.2634	16.2634	17.0699	16.129	17.0699	17.3387	17.3387	17.6075	17.4731	17.7839	17.8763	17.7419	18.0108	18.5484	18.8172	18.6828	17.8763	19.0027	20.6989	20.9677	23.3871	22.611	19.7581	19.1117	21.9086	19.6765	20.6199	9.00538		43	168
33	MF155626 Tergestia maryae	14.8048	14.8048	14.9394	15.6124	15.6124	16.1507	14.8048	15.6124	16.6891	16.6891	16.4199	15.6124	16.0274	15.4778	15.3432	16.0162	16.1507	18.1696	18.035	15.747	18.0837	18.8425	19.1117	21.6689	20.8895	18.7079	18.0593	20.5922	17.9487	19.1633	7.40242	5.80297		157
34	AY222285 Prosogonarium angelae	16.9583	16.9583	16.5545	17.362	17.4966	17.4966	17.9004	18.035	18.035	18.035	18.4388	17.9004	17.2603	16.8237	16.9583	16.4199	17.7658	18.9771	18.8425	17.2275	19.0283	19.1117	19.3809	21.1306	20.0809	19.6501	18.7332	21.5343	19.4332	22.807	22.611	22.6721	21.2162
